# Supplementary material for: The Role of Dishware Size in the Perception of Portion Size in Children and Adolescents with Obesity
Source: Nutrients. 2021 Jun 16;13(6):2062. doi: 10.3390/nu13062062 (PMC8235649; doi:10.3390/nu13062062)
Supplement: Supplementary file 1 [file nutrients-13-02062-s001.zip]

Archive with 1 entries (1 files):
- nutrients-1238142-supplementary.pdf
